# Supplementary material for: Isorhamnetin Alleviates Renal Fibrosis by Inducing Endogenous Hydrogen Sulfide and Regulating Thiol-Based Redox State in Obstructed Kidneys
Source: Biomolecules. 2024 Sep 29;14(10):1233. doi: 10.3390/biom14101233 (PMC11506782; doi:10.3390/biom14101233)
Supplement: Supplementary file 1 [file biomolecules-14-01233-s001.zip]

Archive with 1 entries (1 files):
- biomolecules-3177629-supplementary.pdf
